# Supplementary material for: Memory recall involves a transient break in excitatory-inhibitory balance
Source: eLife. 2021 Oct 8;10:e70071. doi: 10.7554/eLife.70071 (PMC8516417; doi:10.7554/eLife.70071)
Supplement: Figure 2—source data 2. [file elife-70071-fig2-data2.zip]

Archive with 1 entries (1 files):
- fig2_sd2_2C.mat
