# Supplementary material for: Memory recall involves a transient break in excitatory-inhibitory balance
Source: eLife. 2021 Oct 8;10:e70071. doi: 10.7554/eLife.70071 (PMC8516417; doi:10.7554/eLife.70071)
Supplement: Figure 3—source data 1. [file elife-70071-fig3-data1.zip]

Archive with 15 entries (14 files):
- SPM.mat
- __MACOSX/
- __MACOSX/._SPM.mat
- ResMS.nii
- __MACOSX/._ResMS.nii
- RPV.nii
- __MACOSX/._RPV.nii
- mask.nii
- __MACOSX/._mask.nii
- spmT_0001.nii
- __MACOSX/._spmT_0001.nii
- beta_0001.nii
- __MACOSX/._beta_0001.nii
- con_0001.nii
- __MACOSX/._con_0001.nii
