# Supplementary material for: Memory recall involves a transient break in excitatory-inhibitory balance
Source: eLife. 2021 Oct 8;10:e70071. doi: 10.7554/eLife.70071 (PMC8516417; doi:10.7554/eLife.70071)
Supplement: Figure 4—source data 5. [file elife-70071-fig4-data5.zip]

Archive with 1 entries (1 files):
- fig4_sd5_4E.mat
